# Supplementary material for: Volatile Profiling of Pleurotus eryngii and Pleurotus ostreatus Mushrooms Cultivated on Agricultural and Agro-Industrial By-Products
Source: Foods. 2021 Jun 4;10(6):1287. doi: 10.3390/foods10061287 (PMC8226524; doi:10.3390/foods10061287)
Supplement: Supplementary file 1 [file foods-10-01287-s001.zip]

Archive with 1 entries (1 files):
- foods-1213612-supplementary.pdf
